# Supplementary material for: Existence of Similar Leptospira Serovars among Dog Keepers and Their Respective Dogs in Mwanza, Tanzania, the Need for a One Health Approach to Control Measures
Source: Pathogens. 2021 May 16;10(5):609. doi: 10.3390/pathogens10050609 (PMC8156512; doi:10.3390/pathogens10050609)
Supplement: Supplementary file 1 [file pathogens-10-00609-s001.zip]

Archive with 2 entries (2 files):
- Supplementary File 1_Data collection tool.pdf
- Supplementary file 2_MAT_RESULTS_11_03_2021.xlsx
